# Supplementary material for: Outcomes of primary endoresection for choroidal melanoma
Source: Int J Retina Vitreous. 2017 Nov 6;3:42. doi: 10.1186/s40942-017-0096-5 (PMC5674241; doi:10.1186/s40942-017-0096-5)
Supplement: Supplementary file 1 — Additional file 1. Video of three of the 14 surgical cases presented. [file 40942_2017_96_MOESM1_ESM.zip]

Archive with 3 entries (3 files):
- New folder/Melanoma 3 on Vimeo.mp4
- New folder/Melanoma on Vimeo.mp4
- New folder/Melanoma on Vimeo-1.mp4
